# Supplementary material for: Alcohol Impairs Bioenergetics and Differentiation Capacity of Myoblasts from Simian Immunodeficiency Virus-Infected Female Macaques
Source: Int J Mol Sci. 2024 Feb 19;25(4):2448. doi: 10.3390/ijms25042448 (PMC10888832; doi:10.3390/ijms25042448)
Supplement: Supplementary file 1 [file ijms-25-02448-s001.zip]

Archive with 3 entries (3 files):
- Supplemental Figure 1.TIF
- Supplemental Figure 2.TIF
- Supplemental Figure 3.TIF
